# Supplementary material for: Sarcopenia is a predictive factor for intestinal resection in admitted patients with Crohn’s disease
Source: PLoS One. 2017 Jun 23;12(6):e0180036. doi: 10.1371/journal.pone.0180036 (PMC5482469; doi:10.1371/journal.pone.0180036)
Supplement: S1 File — (XLSX) [file pone.0180036.s001.xlsx]

## Sheet: Sheet1
#	Disease	Skeletal muscle area	SMI	Sarcopenia/Nonsarcopenia	Sex	Age	Height	BW	BMI	Disease type	Hematocrit	Hemoglobin	RBC	WBC	Lymph	Seg/Neut	TLC	NLR	TP	Alb	T-Cho	TG	CRP	O-PNI	CONUT	SGA	MUST	NRS2002	Days of admission	CDAI	Lichtiger	Operation	Days of observation	UCEIS	SES-CD	BEE	REE	BEE/REE	REE/BW	REE/BEE	RQ
1	UC	89.77	32.5773	0	1	61	166	43.2	15.6772	Pancolitis	45.2	15.5	4.83	7.8	30.2	55.7	2355.6	1.84437	7.4	3.6	194	223	4.61	47.778	0	3	4	4	18		10	0	1140	5		1078	1285	24.9537	29.7454	1.19202	0.72
2	CD	124.012	43.9385	1	1	43	168	54.8	19.4161	Ileal	24.8	9	2.94	6.1	30.3	62.2	1848.3	2.05281	4.4	2.8	132	45	0.05	37.2415	6	1	1	3	13	229		0	696		7
3	CD	176.583	57.3317	1	1	35	175.5	58.2	18.896	Ileal	35.6	12	4.21	7.7	9.6	83.2	739.2	8.66667	6.5	2.8	121	61	14	31.696	9	2	2	4	45	333.51		1	29		16	1508	1583	25.9107	27.1993	1.04973	0.74
4	UC	99.238	40.7783	1	2	39	156	42	17.2584	Pancolitis	29.9	9.3	4.12	8	12.8	78.6	1024	6.14062	5.1	2.1	107	90	3.37	26.12	10	3	4	4	45		12	0	1525	5		1163	1247	27.6905	29.6905	1.07223	0.66
5	UC	118.969	44.233	1	1	61	164	56.8	21.1184	Left-sided	36.7	12.9	4.11	8.6	22.1	66.5	1900.6	3.00905	6.4	2.8	138	135	8.39	37.503	6	2	1	2	28		14	0	963	7		1255	1422	22.0951	25.0352	1.13307	0.67
6	CD	163.364	58.5765	1	1	25	167	55	19.721	Ileocolonic	29	9.4	3.4	7.5	22.2	68.9	1665	3.1036	7	3.2	121	117	2.36	40.325	3	3	3	4	28	321		0	839		12	1502	1683	27.3091	30.6	1.12051	0.78
7	CD	196.496	64.5302	1	1	47	174.5	88.1	28.9324	Ileocolonic	40.7	14	4.39	5.3	36.2	55.5	1918.6	1.53315	7.6	3.7	160	55	1.23	46.593	2	2	0	2	16	241		0	1066		13
8	CD	152.747	52.4825	1	1	35	170.6	65.9	22.6427	Colonic	28.3	8.3	4.56	5.8	3.5	76	203	21.7143	6.7	3.7	120	71	0.32	38.015	5	1	0	1	9	170.9		0	1357		9	1577	1606	24.2615	24.7077	1.01839	0.79
9	UC	166.453	56.9245	1	1	55	171	72	24.623	Pancolitis	30.7	10.2	3.09	12.3	11.7	76.7	1439.1	6.55556	5.8	2.4	117	72	13.24	31.1955	9	2	0	4	44		10	0	1636	5		1539	2016	21.375	28	1.30994	0.74
10	CD	170.875	58.1644	1	1	20	171.4	70.1	23.8614	Ileocolonic	43	14.3	5.31	9	16.3	79.5	1467	4.8773	6.6	3.7	122	59	2.82	44.335	3	1	0	1	12	69		0	99		19
11	CD	174.194	57.7343	1	1	34	173.7	95.5	31.6522	Ileocolonic	34.8	11.2	4.13	15.6	9.5	83.7	1482	8.81053	6.6	2.8	175	119	18.63	35.41	6	2	1	4	54	217.2		1	237		NA
12	UC	129.168	47.2726	1	1	18	165.3	46.3	16.9448	Pancolitis	30.2	10.6	3.63	9	14.8	74.6	1332	5.04054	6.4	2.8	97	101	5.28	34.66	8	3	4	4	26		14	0	1742	7		1408	1409	30.4104	30.432	1.00071	0.79
13	UC	81.691	35.2188	0	2	57	152.3	36.8	15.8653	Pancolitis	24.9	7.5	3.17	7.5	20.8	74.3	1560	3.57212	5.2	2	99	86	5.03	27.8	10	1	2	4	18		7	0	176	7		1023	915	27.7989	24.8641	0.894428	0.68
14	CD	115.381	41.3715	0	1	38	167	49.5	17.7489	Ileocolonic	36.3	12.4	3.99	8	30.2	61	2416	2.01987	6.6	3	198	150	1.65	42.08	0	3	4	4	77	318.5		1	38		11	1325	1301	26.7677	26.2828	0.981887	0.8
15	CD	110.16	41.7688	1	2	36	162.4	61.4	23.2807	Ileal	42.9	14.5	5.27	7.3	28.7	66.9	2095.1	2.33101	6	3.3	224	121	0.35	43.4755	0	1	0	2	9	138		0	1006		13
16	UC	132.91	47.1472	1	1	63	167.9	51.9	18.4105	Pancolitis	26.4	8.5	3.2	9.5	8.7	73.8	826.5	8.48276	6.4	2.6	142	68	2.65	30.1325	7	2	3	4	37		7	0	528	5
17	UC	99.168	35.772	0	1	35	166.5	60.1	21.6793	Left-sided	39.7	13.9	4.62	13.4	6.6	64.9	884.4	9.83333	6.6	2.6	146	70	17.11	30.422	7	2	1	4	35		13	1	256	7		1489	1333	24.7754	22.1797	0.895232	0.94
18	CD	88.418	37.9692	0	2	37	152.6	43.4	18.6372	Ileocolonic	34.8	11.9	4.01	4.1	37.9	48.8	1553.9	1.2876	5.1	2	99	67	0.89	27.7695	10	2	2	4	85	422.1		1	69		17	1179	1259	27.1659	29.0092	1.06785	0.75
19	CD	87.66	30.4754	0	1	47	169.6	43.5	15.123	Ileocolonic	29.2	9.3	3.53	3.3	20	68	660	3.4	6.4	2.5	127	69	1.19	28.3	9	2	2	4	40	269.1		1	408		16	1238	1088	27.2088	23.9121	0.878837	0.78
20	CD	133.262	47.0477	1	1	32	168.3	50.6	17.8641	Ileocolonic	31.1	10.5	3.17	2.9	26.3	64.6	762.7	2.45627	6.4	2.9	89	37	1.47	32.8135	10	3	4	4	68	353.18		1	38		14	1387	1303	27.4111	25.751	0.939438	0.79
21	CD	102.31	34.9885	0	1	26	171	44.2	15.1158	Ileocolonic	36.3	11.3	4.86	6.4	22.7	66.2	1452.8	2.9163	6.7	2.7	162	97	3.65	34.264	6	3	4	4	28	165.6		0	1802		19	1367	1217	30.9276	27.5339	0.890271	0.88
22	CD	74.789	28.149	0	2	37	163	38	14.3024	Ileocolonic	23.6	7.4	3.2	9.8	5.4	88.4	529.2	16.3704	5.7	1.8	81	76	10.9	20.646	12	3	4	4	70	358		1	49		6	1156	1297	30.4211	34.1316	1.12197	0.86
23	UC	144.906	51.3414	1	1	28	168	51.5	18.2469	Pancolitis	33.8	11.6	4.13	17.1	7	46	1197	6.57143	5.1	2.1	109	96	11.6	26.985	10	2	3	4	40		11	0	816	6		1405	1472	28.1	29.44	1.04769	0.84
24	CD	76.939	37.8893	0	2	40	142.5	54.9	27.036	Ileal	27.9	8.4	4.24	6.3	21.9	69.3	1379.7	3.16438	5.5	2.7	120	112	0.42	33.8985	7	2	0	2	35	162		1	18		8
25	CD	161.834	51.3657	1	1	29	177.5	52.6	16.6951	Ileal	41.1	13.9	4.94	9.7	6.3	84.7	611.1	13.4444	7.1	3.3	100	49	8.48	36.0555	7	3	4	4	45	228		1	16		13	1484	1359	28.1061	25.7386	0.915768	0.71
26	CD	122.824	41.3726	0	1	45	172.3	46	15.4948	Ileocolonic	28.3	9.1	3.17	4.6	24.3	64.4	1117.8	2.65021	5.4	1.7	100.2	46	6.94	22.589	10	3	2	4	37	435.922		0	811		26	1248	1246	27.5497	27.5055	0.998397	0.97
27	UC	124.156	44.9475	1	1	50	166.2	59.9	21.6853	Pancolitis	30.8	10.6	3.43	12	8.9	86.6	1068	9.73034	5.4	2.1	192	118	16.95	26.34	8	2	0	1	12		10	0	956	6		1383	1367	23.0885	22.8214	0.988431	0.83
28	UC	90.242	37.0817	0	2	45	156	48.9	20.0937	Left-sided	35.6	12.2	3.82	9.5	5.5	90.4	522.5	16.4364	6.9	4	197	37	0.04	42.6125	3	2	1	3	22		6	0	1020	3		1201	1063	24.5603	21.7382	0.885096	0.86
29	CD	109.278	44.3336	1	2	29	157	56.84	23.0598	Colonic	31.4	10.6	3.64	9.5	6.5	65	617.5	10	6.8	2.7	143	73	12.98	30.0875	8	2	1	2	25	274.9		0	1811		17	1335	1057	24.5404	19.4301	0.79176	0.83
30	CD	69.176	26.6211	0	2	25	161.2	49.9	19.2031	Ileal	28.1	8.8	3.78	10.3	13	77.6	1339	5.96923	5.6	2.4	159	88	11.09	30.695	8	3	3	3	72	223.113		1	41		NA	1314	1126	26.3327	22.5651	0.856925	0.8
31	CD	136.01	50.0791	1	1	27	164.8	62.4	22.9758	Ileocolonic	42.1	13.8	4.99	9.8	20.2	74.8	1979.6	3.70297	6.9	3.3	141	155	4.39	42.898	3	2	2	2	54	137		0	685		23
32	CD	119.244	39.5218	0	1	21	173.7	57.7	19.1239	Ileocolonic	27.5	8.8	4.5	6.7	18.4	70.9	1232.8	3.85326	6.2	2.4	121	74	7.66	30.164	9	2	2	3	35	418		1	13		15	1574	1507	27.614	26.4386	0.957433	0.81
33	CD	200.925	69.3609	1	1	29	170.2	57.9	19.9875	Ileal	44.7	14.6	5.57	9.9	8	85.4	792	10.675	6.7	4.1	214	67	0.28	44.96	2	1	1	2	8	108.9		0	747		16
34	CD	150.573	50.7197	1	1	37	172.3	69.4	23.377	Ileocolonic	44.8	14.5	4.95	7.9	16.4	68.6	1295.6	4.18293	7.4	3.6	147	180	2.92	42.478	2	2	2	2	16	145		1	164		9
35	CD	142.355	48.1189	1	1	37	172	56	18.9292	Ileal	37.1	12.5	4.25	13.8	4.3	92.3	593.4	21.4651	4.6	2.2	134	71	27.39	24.967	11	2	1	3	101	411.785		1	2		8	1417	1679	26.2894	31.1503	1.1849	0.74
36	UC	120.026	40.4771	0	1	62	172.2	63	21.2459	Pancolitis	32.4	10.6	3.83	5.5	4	75	220	18.75	5.8	2.9	134	139	13.92	30.1	9	2	0	2	72		12	1	50	8
37	CD	133.349	51.4444	1	1	25	161	59	22.7615	Ileocolonic	24.9	8.6	2.9	6.6	15.9	72.1	1049.4	4.53459	6.2	3.2	130	94	0.77	37.247	6	2	0	2	34	201.3		0	1789		15	1527	1814	25.8814	30.7458	1.18795	0.85
38	CD	147.83	52.5023	1	1	63	167.8	60.8	21.5933	Ileal	35	11.5	3.48	6.7	23.5	67.4	1574.5	2.86809	7.4	2.9	84	73	15.66	36.8725	8	2	1	2	25	277.2		0	1805		8	1331	1318	21.8197	21.6066	0.990233	0.83
39	CD	140.504	42.935	1	1	27	180.9	57.5	17.5708	Ileal	39	13	4.33	3.4	44.9	39.7	1526.6	0.884187	5.7	3	134	69	0.87	37.633	5	2	4	4	15	211.13		0	1790		14	1593	1412	27.7043	24.5565	0.886378	0.8
40	CD	88.633	35.4594	0	2	29	158.1	55.3	22.1239	Ileocolonic	36.2	11.5	4.71	12	9.4	81.8	1128	8.70213	7	3	175	94	14.66	35.64	5	3	2	3	33	240		0	1025		10	1350	1480	24.4123	26.7631	1.0963	0.73
41	CD	133.316	41.8883	0	1	26	178.4	53.6	16.8413	Ileocolonic	27.4	9.4	3.13	5	23	61.5	1150	2.67391	6.2	2.7	82	42	4.77	32.75	9	3	4	4	25	248.55		0	1834		19	1533	1120	28.6007	20.8955	0.730594	0.88
42	CD	126.129	41.8038	0	1	28	173.7	50.3	16.6713	Ileocolonic	41.2	13.5	4.82	8.3	23.9	66.3	1983.7	2.77406	7.5	3.3	125	80	0.44	42.9185	4	3	4	4	24	186.02		1	609		13	1465	1590	28.2819	30.695	1.08532	0.85
43	UC	156.438	54.1308	1	1	18	170	55	19.0311	Left-sided	35.5	12	4.24	7.7	12.5	80.1	962.5	6.408	5.4	2.9	70	50	0.77	33.8125	9	2	3	3	28		14	0	1752	6		1524	1530	28.7547	28.8679	1.00394	0.94
44	UC	105.928	41.3781	1	2	22	160	49	19.1406	Left-sided	25.3	8.5	2.77	6.4	26.9	64.1	1721.6	2.3829	4.7	2.3	88	92	0.74	31.608	9	3	3	4	32		13	1	358	6		1317	1373	26.8776	28.0204	1.04252	0.96
45	CD	106.886	39.4993	1	2	21	164.5	55.15	20.3804	Colonic	37	12	4.66	10.8	9	83.8	972	9.31111	7.4	3.4	173	113	3.23	38.86	5	2	0	1	15	107		0	1146		8	1381	1205	25.386	22.1507	0.872556	0.89
46	UC	88.184	38.0181	1	2	64	152.3	41.8	18.0209	Pancolitis	36	116	3.95	6.7	18.9	77.4	1266.3	4.09524	5.8	2.5	164	90	1.32	31.3315	6	2	2	2	30		12	0	570	6
47	UC	105.539	44.3283	1	2	45	154.3	44	18.4808	Left-sided	38	12.5	4.19	11.4	12.3	81.5	1402.2	6.62602	6.6	3.2	182	77	5.44	39.011	3	3	3	3	26		14	0	525	5
48	UC	135.985	40.2532	0	1	47	183.8	62.8	18.5895	Pancolitis	35.3	11.7	4	10	15.9	72.8	1590	4.57862	5.8	2.5	119	90	2.15	32.95	7	2	3	3	30		10	0	1484	4		1531	1332	24.379	21.2102	0.87002	0.78
49	CD	124.83	45.1372	1	1	33	166.3	51.4	18.5857	Ileocolonic	45.2	15	5.27	7.9	17.7	79	1398.3	4.46328	7.3	3.6	130	40	1.15	42.9915	3	2	1	1	11	140		0	98		3
50	CD	201.983	68.5132	1	1	45	171.7	60.1	20.3861	Ileal	34.4	11.7	3.74	3.8	35.2	52.1	1337.6	1.48011	6.8	4.2	144	118	0.08	48.688	2	2	0	1	6	111.1		0	374		1
51	CD	143.002	47.7804	1	1	38	173	62.4	20.8493	Ileocolonic	40.9	13.8	4.75	15.6	4.3	93.6	670.8	21.7674	6.3	2.8	132	163	3.83	31.354	9	3	1	4	26	228.1		0	1363		14	1527	1792	24.629	28.9032	1.17354	0.67
52	CD	133.559	41.8707	0	1	23	178.6	54.4	17.0544	Ileal	38.4	12.9	4.76	14.6	11.7	78.3	1708.2	6.69231	7.2	3	116	56	10.51	38.541	4	3	3	4	68	181.788		1	28		4	1526	1339	29.0667	25.5048	0.877457	0.96
53	UC	155.793	58.6371	1	1	17	163	47	17.6898	Pancolitis	27.8	8.8	3.37	15.3	4.5	65.5	688.5	14.5556	5.9	2.6	78	63	7.17	29.4425	10	3	4	4	28		17	0	1061	7		1413	1286	30.0638	27.3617	0.91012	0.81
54	UC	98.707	34.601	0	1	26	168.9	45.2	15.8445	Pancolitis	14.1	3.8	2.1	13.2	9.2	80.2	1214.4	8.71739	5.5	2	115		2.54	26.072	9	2	2	4	50		9	0	1011	6		1357	1197	30.0221	26.4823	0.882093	0.73
55	UC	95.797	32.915	0	1	30	170.6	56.4	19.3785	Pancolitis	18.5	5.9	1.99	12.4	5	90.4	620	18.08	4.9	1.7	147	172	7.57	20.1	10	3	3	4	52		13	1	195	6		1489	1692	26.4007	30	1.13633	0.72
56	CD	108.289	35.4812	0	1	24	174.7	43.3	14.1874	Ileocolonic	32.2	10.2	4.35	10	8.6	80.7	860	9.38372	6.6	2	115	70	11.9	24.3	10	3	4	4	37	360		1	23		8
57	UC	224.078	69.0064	1	1	20	180.2	84.2	25.93	Left-sided	37	12.6	4.33	12	21.9	72	2628	3.28767	6.9	3.2	111	96	0.81	45.14	4	2	2	4	18		10	1	345	5
58	UC	116.613	41.8634	0	1	22	166.9	52.9	18.9908	Pancolitis	27.8	8.4	3.83	8.3	18.4	66.6	1527.2	3.61957	5.7	2.6	147	101	1.43	33.636	6	3	3	4	25		16	0	776	5		1480	1639	27.9773	30.983	1.10743	0.73
59	CD	163.588	47.7978	1	1	26	185	71.3	20.8327	Ileocolonic	30.2	10.1	3.26	4.8	18.7	69.9	897.6	3.73797	6	3.7	162.6	113	0.07	41.488	3	1	0	2	15	156.442		0	747		13	1803	1766	25.1114	24.5961	0.979479	0.84
60	UC	90.588	34.5176	0	2	38	162	52	19.8141	Pancolitis	36	13.1	4.34	5.4	12.1	72.2	653.4	5.96694	5.2	2.4	74	32	12.55	27.267	12	2	2	4	33		13	0	62	5		1274	1083	24.5	20.8269	0.850078	0.75
61	UC	110.884	37.2641	0	1	34	172.5	57.8	19.4245	Pancolitis	30.2	9.9	3.54	10.6	9.3	89.7	985.8	9.64516	5.6	2.2	120	77	4.3	26.929	10	2	3	3	21		9	0	84	7		1489	1654	25.6724	28.5172	1.11081	0.71
62	UC	73.395	29.2151	0	2	38	158.5	43.1	17.1561	Pancolitis	26.2	8.5	3.3	6.3	16.8	76.3	1058.4	4.54167	5.3	1.9	122	89	12.94	24.292	10	3	4	4	27		16	0	670	6		1183	1350	27.4478	31.3225	1.14117	0.72
63	CD	141.071	49.3929	1	1	19	169	56.7	19.8522	Ileocolonic	35.1	11.6	4.4	4.7	15.3	72.7	719.1	4.75163	6.5	2.9	146	90	11.19	32.5955	8	3	2	3	18	227		0	591		24
64	UC	62.398	26.7955	0	2	52	152.6	35.8	15.3735	Pancolitis	20.3	6.5	2.03	6.7	15.8	79.8	1058.6	5.05063	4.9	2	99	58	4.09	25.293	11	3	4	4	89		11	1	63	8
65	CD	142.4	54.868	1	1	18	161.1	54.9	21.1535	Colonic	35.8	11	4.69	6.4	26.2	62.4	1676.8	2.38168	7.5	3.6	110	81	0.54	44.384	2	2	3	2	17	356		0	204		12
66	UC	97.836	41.7396	1	2	61	153.1	35.4	15.1026	Pancolitis	36.6	12	3.96	7.6	12.2	79.7	927.2	6.53279	5.5	2.7	140	96	3.44	31.636	7	2	4	1	44		13	0	77	6
67	CD	157.391	56.4348	1	1	19	167	53.8	19.2908	Ileocolonic	31.6	9.8	3.94	15	12.2	81.1	1830	6.64754	5.9	3.3	154	96	3.99	42.15	3	2	2	2	15	105		0	293		11
68	CD	123.164	41.632	0	1	20	172	58	19.6052	Ileocolonic	33.1	10.5	4.26	5.6	17.2	75.8	963.2	4.40698	8.2	3.7	102	49	0.21	41.816	4	2	3	4	84	240.3		1	10		20
69	CD	88.647	28.7813	0	1	29	175.5	42.6	13.8311	Ileocolonic	43.5	14.1	5.12	14.7	17.7	79.6	2601.9	4.49718	5.8	3.1	76	59	0.59	44.0095	5	3	4	4	101	227		1	32		8
70	UC	91.367	37.5921	0	2	29	155.9	48.8	20.0783	Pancolitis	29.4	9	4.14	5.4	15.8	79.7	853.2	5.0443	5.7	3.3	102	33	0.87	37.266	6	1	2	1	9		11	0	110	5
71	CD	160.359	53.7039	1	1	23	172.8	54.8	18.3524	Ileal	36.1	11.9	4.21	7.5	14.6	66.3	1095	4.5411	5.2	2.9	120	77	0.08	34.475	8	3	4	3	73	126		1	42		7
72	UC	137.81	53.0335	1	1	40	161.2	61.5	23.6671	Pancolitis	39.2	13.5	4.57	10.5	16.2	73.9	1701	4.56173	6.3	3.4	223	243	2.05	42.505	2	2	3	2	31		15	0	98	7
